# Supplementary material for: Nestin Forms a Flexible Cytoskeleton by Means of a Huge Tail Domain That Is Reversibly Stretched and Contracted by Weak Forces
Source: Cells. 2025 Jan 17;14(2):138. doi: 10.3390/cells14020138 (PMC11763517; doi:10.3390/cells14020138)
Supplement: Supplementary file 1 [file cells-14-00138-s001.zip]

Archive with 1 entries (1 files):
- cells-3337307-supplementary.pdf
